# Supplementary material for: Benign elevations in serum aminotransferases and biomarkers of hepatotoxicity in healthy volunteers treated with cholestyramine
Source: BMC Pharmacol Toxicol. 2014 Aug 3;15:42. doi: 10.1186/2050-6511-15-42 (PMC4130124; doi:10.1186/2050-6511-15-42)
Supplement: Additional file 3 — Pre and post-dosing values for investigational protein biomarkers. [file 2050-6511-15-42-S3.xlsx]

## Sheet: Sheet1
Supplemental Table II. Pre and post-dosing values for investigational protein biomarkers
		ALT (U/L)		Fold change	SDH (U/L)		Fold change	GLDH (U/L)		Fold change	miR122 (copy number)		Fold change	Full length K18 (M65; U/L)		Fold change	Cleaved K18( M30; U/L)		Fold change	HMGB1 (ng/ml)		Fold change
Subject#	Treatment type	Pre-dosing	Post-dosing*		Pre-dosing	Post-dosing*		Pre-dosing	Post-dosing*		Pre-dosing	Post-dosing*		Pre-dosing	Post-dosing*		Pre-dosing	Post-dosing*		Pre-dosing	Post-dosing*
1	Placebo	16	273	17.0625	0.9	2	2.22222	1	4	4	5853.14	30487.2	5.2087	298.357	524.786	1.75892	104.559	136.912	1.30942	5.94017	8.63248	1.45324
2	Placebo	19	320	16.8421	1	13.3	13.3	1	14	14	14637.1	252523	17.2523	509.929	1427.64	2.79969	147.794	264.324	1.78846	4.57265	7.52137	1.64486
3	Placebo	15	967	64.4667	1.2	33.5	27.9167	2	27	13.5	6270.78	415164	66.2061	390.5	1233.07	3.15767	73.6176	105.912	1.43867	4.97436	7.5641	1.52062
4	Placebo	18	119	6.61111	1.2	6.7	5.58333	1	8	8	5865.07	75263.2	12.8325	626.929	1083.5	1.72827	107.912	167.382	1.5511	6.35897	10.3932	1.63441
5	Placebo	16	145	9.0625	0.5	2.5	5	1	4	4	7149.54	17118.3	2.39432	240.929	384.643	1.5965	50.2059	53.9706	1.07499	4.94017	11.1966	2.26644
6	Placebo	12	146	12.1667	0.5	6.2	12.4	1	4	4	2346.35	36609.5	15.6028	565.214	1186.93	2.09996	114.441	340.912	2.97893	4.5641	9.64957	2.11423
7	Moxifloxacin	33	164	4.9697	0.9	5.1	5.66667	1	14	14	16894.3	93772.8	5.55056	184.071	889.071	4.83003	78.7353	147.029	1.86739	5.58974	7.40171	1.32416
8	Moxifloxacin	32	173	5.40625	0.6	2.7	4.5	2	8	4	3757.21	73391	19.5334	429.071	351.5	0.819211	52.6765	52.7353	1.00112	4.82051	9.09402	1.88652
9	Moxifloxacin	30	229	7.63333	0.7	6.2	8.85714	6	47	7.83333	6539.1	85059.4	13.0078	661.357	1145.79	1.73248	105.559	233.676	2.21371	2.53846	5.63248	2.21886
10	Moxifloxacin	14	142	10.1429	0.9	2.3	2.55556	1	4	4	2449.62	207129	84.5556	474.5	728.643	1.5356	70.9706	118.853	1.67468	6.25641	6.00855	0.960383
11	Moxifloxacin	20	136	6.8	0.8	1.1	1.375	1	3	3	2395.54	8946.12	3.73448	486.643	503.071	1.03376	48.9706	65.0882	1.32913	5.94017	9.11111	1.53381
			MEAN	14.6512		MEAN	8.12514		MEAN	7.30303		MEAN	22.3526		MEAN	2.09928		MEAN	1.65705		MEAN	1.68705
			SEM	5.13868		SEM	2.30441		SEM	1.3549		SEM	8.18591		SEM	0.341125		SEM	0.169903		SEM	0.121015
			TTEST	0.00992067		TTEST	0.0385281		TTEST	0.0145926		TTEST	0.0140499		TTEST	0.00193756		TTEST	0.00845073		TTEST	8.95052e-05
