# Supplementary material for: Benign elevations in serum aminotransferases and biomarkers of hepatotoxicity in healthy volunteers treated with cholestyramine
Source: BMC Pharmacol Toxicol. 2014 Aug 3;15:42. doi: 10.1186/2050-6511-15-42 (PMC4130124; doi:10.1186/2050-6511-15-42)
Supplement: Additional file 4 — Ratio of cleaved to total cytokeratin 18 in individuals with largest and smallest elevation in ALTs. [file 2050-6511-15-42-S4.xlsx]

## Sheet: Sheet1
Supplemental Table III. Ratio of cleaved to total cytokeratin 18 in individuals with largest and smallest elevation in ALTs.
ALT fold change	Full-length K18 * fold change	Cleaved K18* fold change	Cleaved K18/full length K18
17.0625	1.75892	1.30942	0.744448
16.8421	2.79969	1.78846	0.638805
64.4667	3.15767	1.43867	0.455612
6.61111	1.72827	1.5511	0.897491
9.0625	1.5965	1.07499	0.673338
12.1667	2.09996	2.97893	1.41856
4.9697	4.83003	1.86739	0.38662
5.40625	0.819211	1.00112	1.22205
7.63333	1.73248	2.21371	1.27777
10.1429	1.5356	1.67468	1.09057
6.8	1.03376	1.32913	1.28572
	Subjects with highest ALT change
	Subjects with lowest ALT change
Conclusion: Ratio has not changed suggesting that a shift from
apoptosis to necrosis with injury progresison was not supported.
