# Supplementary material for: Benign elevations in serum aminotransferases and biomarkers of hepatotoxicity in healthy volunteers treated with cholestyramine
Source: BMC Pharmacol Toxicol. 2014 Aug 3;15:42. doi: 10.1186/2050-6511-15-42 (PMC4130124; doi:10.1186/2050-6511-15-42)
Supplement: Additional file 5 — A comparison of Cholestyramine vs. Acetaminophen-induced elevation in biomarkers of liver safety. [file 2050-6511-15-42-S5.xlsx]

## Sheet: Sheet1
Supplemental Table III. A comparison of Cholestyramine vs. Acetaminophen-induced elevation in biomarkers of liver safety
Clinical Study1,2,3	ALT (U/L)	GLDH (U/L)	M65 (total K18; U/L)	M30 (cleaved K18; U/L)	HMGB1 (ng/ml)
Cholestyramine - Asymptomatic LFT elevations	119-967	3-47	352-1428	53-341	5.6-11.2
Acetaminophen - Acute patients	68-19680	10-12792	653-19528	105-3374	1.77-64.15
Acetaminophen - Acute patients that initially presented with normal LFTs	71-2985	9.6-10.7	282-1471	101-648	0.57-7.65
1Acetaminophen data are from Antoine et al. 2013
2SDH was not measured by Antoine et al.
3miR-122 was not directly comparable with the Antoine et al.study due to differences in normalization methods
